# Supplementary material for: Detailed Structure and Pathophysiological Roles of the IgA-Albumin Complex in Multiple Myeloma
Source: Int J Mol Sci. 2021 Feb 10;22(4):1766. doi: 10.3390/ijms22041766 (PMC7916671; doi:10.3390/ijms22041766)
Supplement: Supplementary file 1 [file ijms-22-01766-s001.zip]

Archive with 3 entries (2 files):
- Supplementary/
- Supplementary/Supplemental figure1 PDF.pdf
- Supplementary/Supplemental table.docx
